# Supplementary material for: Involvement of Vasopressin in Tissue Hypoperfusion during Cardiogenic Shock Complicating Acute Myocardial Infarction in Rats
Source: Int J Mol Sci. 2023 Jan 10;24(2):1325. doi: 10.3390/ijms24021325 (PMC9866678; doi:10.3390/ijms24021325)
Supplement: Supplementary file 1 [file ijms-24-01325-s001.zip]

Archive with 1 entries (1 files):
- ijms-2143808-supplementary.pdf
